# Supplementary material for: Computational analysis reveals historical trajectory of East Polynesian lunar calendars
Source: PLoS One. 2026 Jul 29;21(7):e0353287. doi: 10.1371/journal.pone.0353287 (PMC13419179; doi:10.1371/journal.pone.0353287)
Supplement: S1 Dataset — (CSV) [file pone.0353287.s002.csv]

	AUSTR_RAI	HAW1a	HAW1b	MAO1_OTAKI-POROU	MAO2_TUHOE	MAO3	MAO4_TAKITUMU	MAO5	MAO6_KAHUNGUNU	MAO7_TIEKEKAINGA	MAO8	MAO_AWA	MAO_WAI	MGV	MORI	MRQ1_S	MRQ2_S	MRQ3_N	MRQ4	MRQ5	MRQ6_HIVAʔOA	MRQ7_FATUHIVA	MRQ8_UAHUKA	NCOOK_MANI	NCOOK_RAKA	NCOOK_TGV	SCOOK_ATIU	SCOOK_MGA	SCOOK_RARO1	SCOOK_RARO2	SCOOK_RARO3	RPN1	RPN2	RPN3	RPN4	TAH1	TAH2_PAPARAA	TAH3_MAIʔAO	TAH4_MOʔOREA-TAHITI	TUA1_ANAA	TUA2_FAKAHINA	TUA3_HAO	TUA4_HAO	TUA5_HAO	TUA6_HAO	TUA7_NAPUKA	TUA8_MAROKAU	TUA9_RAROIA
1	tireo/tireo	firo	firo	firo	firo	firo	firo	firo	firo	nonihape	firo	firo	pewa	so#ʔata	firo	tuu#nui1	tuu#nui1	tuu#hava	tuu#nui1	tuu#nui1	tuu#nui1	tuu#nui1	tuu	mutu#ŋa4	tuu	tireo/tireo	tireo/tiroe	firo	firo	tireo/tireo	tireo/tireo	ʔari/ʔari	tireo/tireo	ʔari/ʔari	tahi_ko#kore	firo#fiti	tireo/tireo	tireo/tireo	tireo/tireo	tuu	roŋo_titiro	tipi	tipi	tipi	tipi	so#ʔata	tipi	firo
2	firo#fiti	so#ʔata	so#ʔata	tireo/tirea	tireo/tirea	tireo/tirea	tireo/tirea	tireo/tirea	tireo/tirea	takatakapuutea	tireo/tirea	tireo/tirea	tireo/tirea	tuu#nui1	tireo/tere	tuu#hava	tuu#hava	tuu#nui1	tuu#hava	tuu#hava	tuu#hava	tuu#hava	maseʔa/maseʔa#maa_tuu#tahi	tuu	tuu#tahi	firo	firo	so#ʔata	so#ʔata	firo	firo	ko#kore_tahi	firo	firo	rua_ko#kore	so#ʔata	firo#fiti	firo#fiti	firo#fiti	firo#fiti	firo	firo	firo	so#ʔata	firo	tahi_maseʔa/samia	firo	so#ʔata
3	so#ʔata	tuu#tahi	tuu#tahi	so#ʔata	so#ʔata	so#ʔata	so#ʔata	so#ʔata	so#ʔata	whitikiraua	so#ʔata	so#ʔata	aurei	maseʔa/maseʔa#maa_tahi	so#ʔata	so#ʔata	tuu#faka1#so#ʔata	tuu#faka1#so#ʔata	tuu#faka1#so#ʔata	tuu#faka1#so#ʔata	tuu#faka1#so#ʔata	so#ʔata	maseʔa/maseʔa#maa_waheŋa	tuu#tahi	tuu#roto	so#ʔata	so#ʔata	maseʔa/samia#maa	maseʔa/samia#maa	so#ʔata	so#ʔata	ko#kore_rua	so#ʔata	ko#kore_tahi	toru_ko#kore	maseʔa/samia#maa_muʔa	so#ʔata	so#ʔata	so#ʔata	faka1#ʔata	so#ʔata	so#ʔata	so#ʔata	maseʔa/samia_tahi	so#ʔata	roto_maseʔa/samia	so#ʔata	maseʔa/samia_tahi
4	maseʔa/samia#maa_tahi	tuu#rua	tuu#rua	oue	oue	oue	oue	oue	oue#nuku	so#ʔata	oue	oue#nuku	oue	maseʔa/maseʔa#maa_rua	oue	maseʔa/maseʔa#maa_tahi	maseʔa/maseʔa#maa_tahi	maseʔa/maseʔa#maa_tahi	maseʔa/maseʔa#maa_tuu#tahi	maseʔa/maseʔa#maa_tahi	maseʔa/maseʔa#maa_tahi	maseʔa/maseʔa#maa_tahi	maseʔa/maseʔa#maa_tuu#faka2#pau	tuu#rua	tamatea_tuu#tahi	tahi_maseʔa/samia	maseʔa/samia#maa	maseʔa/samia#maa_faka3#ʔoti	maseʔa/samia#maa_faka3#ʔoti	maseʔa/samia#maa	tamatea_tahi	ko#kore_toru	ʔari/ʔari	ko#kore_rua	faa_ko#kore	maseʔa/samia#maa_roto	maseʔa/samia#maa_muʔa	maseʔa/samia#maa_muʔa	maseʔa/samia#maa_tahi	vaitu_rari	maseʔa/samia_tahi	tahi#ŋa1_maseʔa/samia	maseʔa/samia_tahi	maseʔa/samia_roto	maseʔa/samia_tahi	faka3#ʔoti_maseʔa/samia	maseʔa/samia_tahi	maseʔa/samia_roto
5	roto_maseʔa/samia#maa	tuu#toru	tuu#toru	okoro	okoro	okoro	okoro	okoro	okoro	oue#nuku	okoro	okoro	okoro	maseʔa/maseʔa#maa_toru	okoro	maseʔa/maseʔa#maa_waheŋa	maseʔa/maseʔa#maa_waheŋa	maseʔa/maseʔa#maa_rua	maseʔa/maseʔa#maa_waheŋa	maseʔa/maseʔa#maa_waheŋa	maseʔa/maseʔa#maa_waheŋa	maseʔa/maseʔa#maa_waheŋa	kore#kore_tuu#tahi	tuu#toru	tamatea_tuu#roto	roto_maseʔa/samia	faka3#ʔoti_maseʔa/samia#maa	tamatea	tamatea	maseʔa/samia#maa_faka3#ʔoti	roto_tamatea	ko#kore_faa	ko#kore_tahi	ko#kore_toru	rima_ko#kore	maseʔa/samia#maa_muri	maseʔa/samia#maa_roto	maseʔa/samia#maa_roto	maseʔa/samia#maa_roto	vaitu_roto	maseʔa/samia_roto	roto#ŋa2_maseʔa/samia	maseʔa/samia_roto	maseʔa/samia_faka3#ʔoti	maseʔa/samia_roto	tahi_kore#kore	maseʔa/samia_roto	maseʔa/samia_faka3#ʔoti
6	faka3#ʔoti_maseʔa/samia#maa	tuu#pau	tuu#pau	tamatea	tamatea_tuu#tahi	tamatea_tuu#tahi	tamatea_tuu#tahi	tamatea_kai#ariki	tamatea_ŋana	mawete	tamatea_ariki	tamatea_ŋana	tamatea_tuu#tahi	maseʔa/maseʔa#maa_riro	tamatea_tuu#tahi	kore#kore_tahi	maseʔa/maseʔa#maa_faka2#pau	maseʔa/maseʔa#maa_toru	maseʔa/maseʔa#maa_faka2#pau	maseʔa/maseʔa#maa_faka2#pau	maseʔa/maseʔa#maa_faka2#pau	maseʔa/maseʔa#maa_faka2#pau	kore#kore_tuu#waheŋa	tamatea_tuu#tahi	tamatea_faka3#ʔoti	faka3#ʔoti_maseʔa/samia	tamatea	tamatea_faka3#ʔoti	tamatea_faka3#ʔoti	tamatea_tahi	faka3#ʔoti_tamatea	ko#kore_rima	ko#kore_rua	ko#kore_faa	ono_ko#kore	kore#kore_muʔa	maseʔa/samia#maa_muri	maseʔa/samia#maa_muri	faka3#ʔoti_maseʔa/samia#maa	vaitu_faka3#ʔoti	maseʔa/samia_faka3#ʔoti	faka3#ʔoti#ŋa3_maseʔa/samia	maseʔa/samia_faka3#ʔoti	kore_tahi	maseʔa/samia_faka3#ʔoti	roto_kore#kore	maseʔa/samia_faka3#ʔoti	kore#kore_tahi
7	kore#kore	kore_tuu#tahi	kore_tuu#tahi	tamatea_ŋana	tamatea_ŋana	tamatea_tuu#rua	tamatea_tuu#rua	tamatea_tuu#rua	tamatea_kai#ariki	tuu#tahi	tamatea_ŋana	tamatea_kani	tamatea_tuu#rua	kore_tahi	tamatea_tuu#rua	kore#kore_waheŋa	kore#kore_tahi	kore#kore_tahi	kore#kore_tuu#tahi	kore#kore_tuu#tahi	kore#kore_tahi	kore#kore_tahi	kore#kore_tuu#faka2#pau	tamatea_tuu#rua	so#ʔata	tahi_tamatea	faka3#ʔoti_tamatea	kore#kore	kore#kore	tamatea	kore#kore_tahi	ko#kore_ono	ko#kore_toru	ko#kore_rima	fitu_ko#kore	kore#kore_muri	kore#kore_muʔa	tamatea_muʔa	kore#kore_tahi	tamatea	kore#kore_tahi	tahi#ŋa1_kore	kore_tahi	kore_roto	kore#kore_tahi	faka3#ʔoti_kore#kore	kore_tahi	kore#kore_roto
8	roto_kore#kore	kore_tuu#rua	kore_tuu#rua	tamatea_aio	tamatea_aio	tamatea_tuu#toru	tamatea_tuu#toru	tamatea	funa	otama	tamatea_aio	tamatea_kai#ariki	tamatea_tuu#toru	kore#kore_rua	tamatea_nui2	poipoi_faka2#pau	kore#kore_waheŋa	kore#kore_rua	kore#kore_waheŋa	kore#kore_waheŋa	kore#kore_waheŋa	kore#kore_waheŋa	ʔari/ʔari	tamatea_tuu#toru	ʔari/ʔari	roto_tamatea	kore#kore	kore#kore_faka3#ʔoti	kore#kore_faka3#ʔoti	kore#kore_tahi	roto_kore#kore	maharu	ko#kore_faa	ko#kore_ono	waru_fua	tamatea	kore#kore_muri	tamatea_roto	faka3#ʔoti_kore#kore	ʔari/vari	kore#kore_faka3#ʔoti	roto#ŋa2_kore	kore_roto	kore_faka3#ʔoti	kore#kore_roto	ʔari/vari	kore_roto	kore#kore_faka3#ʔoti
9	faka3#ʔoti_kore#kore	kore_tuu#toru	kore_tuu#toru	tamatea_faka2#pau	tamatea_kai#ariki_faka2#pau	tamatea_tuu#faa	tamatea_tuu#faa	tamatea_faka2#pau	ʔari/ʔari#roa	pa	tamatea_faka2#pau	tamatea_aio	tamatea_tuu#faa	kore#kore_toru	tamatea_faka2#pau	funa	kore#kore_faka2#pau	kore#kore_toru	kore#kore_faka2#pau	kore#kore_faka2#pau	kore#kore_faka2#pau	kore#kore_faka2#pau	funa	ʔari/ʔari	kore#kore_tahi	faka3#ʔoti_tamatea	faka3#ʔoti_kore#kore	ʔari/vari	ʔari/vari	faka3#ʔoti_kore#kore	faka3#ʔoti_kore#kore	fua	ko#kore_rima	maharu	haru_tea1	funa	tamatea	tamatea_muri	tamatea	raakau_rari	tamatea	faka3#ʔoti#ŋa3_kore	kore_faka3#ʔoti	ʔari/vari	kore#kore_faka3#ʔoti	tamatea	kore_faka3#ʔoti	tamatea
10	funa	kore_tuu#pau	kore_tuu#pau	funa	ʔari/ʔari#matanui	funa	funa	funa	maure	ʔari/ʔari	funa	tamatea_faka2#pau	funa	kore#kore_kaha	funa	ʔari/ʔari	ʔari/ʔari	ʔari/ʔari	ʔari/ʔari	ʔari/ʔari	ʔari/ʔari	ʔari/ʔari	maharu	kore#kore	funa	funa	ʔari/vari	funa	funa	ʔari/vari	ʔari/vari	atua	ko#kore_ono	fua	popo_tea1	ʔari/ʔari	funa	funa	funa	raakau_roto	ʔari/vari	ʔari/vari	tamatea	tamatea	tamatea	fua	tamatea	funa
11	ʔari/ʔari	funa	funa	ʔari/ʔari	funa	ʔari/ʔari	ʔari/ʔari	ʔari/ʔari	maharu	funa	ʔari/ʔari#roa	funa	ʔari/ʔari	ʔari/ʔari	ʔari/howaru	huka	funa	fua	funa	funa	funa	funa	fua	funa	fua	ʔari/ʔari	funa	maharu	maharu	funa	funa	fotu/fotu	maharu	atua	popo_mea	maharu	rapu	ʔari/ʔari	rapu	raakau_faka3#ʔoti	fua	tamatea	ʔari/vari	fua	ʔari/vari	maharu	ʔari/vari	rapu
12	maharu	maharu	maharu	fotu/fotu	maharu	maure	maharu	maure	fua	maharu	maharu	ʔari/ʔari	maure	funa	fua	maharu	maharu	maharu	maharu	maharu	maharu	maharu	atua	fua	maharu	fua	maharu	fua	fua	maharu	maharu	maure	fua	maure	popo_ʔuri	fua	maharu	maharu	maharu	maseʔa/samia_tahi	funa	fua	funa	funa	funa	maitu	funa	maharu
13	maitu	fua	fua	maharu	maure	maharu	fua	maharu	fotu/fotu	fua	maure	maure	maharu	maharu	maharu	fua	fua	aivaku	fua	fua	fua	fua	fotu/fotu#nui3	maharu	atua_muʔa	maharu	fua	atua	maitu	fua	maitu	inaira	atua	inaira	popo_heŋa	maitu	fua	fua	fua	maseʔa/samia_roto	maharu	funa	fua	maharu	fua	fotu/fotu	fua	fua
14	fotu/fotu	atua	atua	atua	fua	fua	atua	atua	atua	atua	atua#whakahaehae	maharu	fua	fua	atua	atua	atua	atua	atua	atua	atua	atua	fotu/fotu#maure	atua_muʔa	atua_muri	atua	maitu	fotu/fotu	fotu/fotu	maitu	fotu/fotu	raakau	fotu/fotu	raakau	raakau	fotu/fotu	maitu	maitu	maitu	maseʔa/samia_faka3#ʔoti	maitu	maharu	maharu	maitu	maharu	raŋi	maharu	maitu
15	maa2#raŋi	fotu/fotu	fotu/fotu	fua	atua	atua	turu	fotu/fotu	turu	kiokio	turu	fua	atua#mate1#fotu/fotu	atua	fotu/fotu	fotu/fotu#nui3	fotu/fotu#nui3	fotu/fotu#nui3	fotu/fotu#nui3	fotu/fonu#nui3	fotu/fotu#nui3	fotu/fotu#nui3	fotu/fotu	atua_muri	fotu/fotu	fotu/fotu	fotu/fotu	maa2#raŋi	maa2#raŋi	fotu/fotu	maa2#raŋi	matofi	maure	matofi	matofi	maa2#raŋi	fotu/fotu	fotu/fotu	fotu/fotu	fotu/fotu	fotu/fotu	maitu	maitu	fotu/fotu	maitu	turu	maitu	fotu/fotu
16	turu	maseʔa2#raŋi	maa2#raŋi	turu	fotu/fotu	turu	raakau#nui4	turu	raakau#nui4	raakau#nui4	raakau#nui4	fotu/fotu	turu	fotu/fotu	maure	fotu/fotu#maure	fotu/fotu#maure	fotu/fonu#maure	maure	fotu/fotu_raakau	fotu/fotu#maure	fotu/fotu_raakau	ʔaniwa	fotu/fotu	maa2#raŋi	maa2#raŋi	maa2#raŋi	turu	turu	maa2#raŋi	turu	ko#kore_tahi	inaira	ko#kore_tahi	maure	turu#tea2	maa2#raŋi	maa2#raŋi	maa2#raŋi	maa2#raŋi	maa2#raŋi	fotu/fotu	maa2#raŋi	maa2#raŋi	fotu/fotu	tahi_kore#kore	maa2#raŋi	maa2#raŋi
17	raakau_tahi	turu	turu	raakau#nui4	turu	raakau#nui4	raakau#matofi	raakau#nui4	raakau#matofi	raakau#matofi	raakau#matofi	atua	raakau#nui4	maure	turu	turu	turu	turu	turu	turu	turu	turu	matofi	maa2#raŋi	hetaumaro	turu	turu	raakau	raakau	turu	raakau_tahi	ko#kore_rua	raakau	ko#kore_rua	firo	raakau_muʔa	turu	turu	turu#tea2	penu	turu	maa2#raŋi	fotu/fotu	pahoro	maa2#raŋi	roto_kore#kore	fotu/fotu	penu
18	roto_raakau	raakau_tuu#tahi	raakau_tuu#tahi	raakau#matofi	raakau#nui4	raakau#matofi	tVKirau/takirau	raakau#matofi	tVKirau/takirau	tVKirau/takirau	tVKirau/takirau	turu	raakau#matofi	turu	raakau#nui4	ʔaniwa	ʔaniwa	raakau	raakau	ʔaniwa	ʔaniwa	ʔaniwa	raakau	hetaumaro	raakau_tahi	tahi_raakau	raakau_tahi	raakau_roto	raakau_roto	raakau_tahi	roto_raakau	ko#kore_toru	matofi	ko#kore_toru	rua_firo	raakau_roto	raakau_muʔa	raakau_muʔa	raakau_tahi	turu	raakau_tahi	turu	raakau_tahi	raakau_tahi	turu	faka3#ʔoti_kore#kore	turu	raakau_tahi
19	faka3#ʔoti_raakau	raakau_tuu#rua	raakau_tuu#rua	tVKirau/takirau	raakau#matofi	tVKirau/takirau	oika/oike	tVKirau/takirau	oika/oike	oika/oika	oika/oika	raakau#nui4	tVKirau/takirau	raakau	raakau#matofi	matofi	raakau	matofi	matofi	raakau	matofi	matofi	kore#kore_tahi	raakau_tahi	raakau_roto	roto_raakau	roto_raakau	raakau_faka3#ʔoti	raakau_faka3#ʔoti	roto_raakau	faka3#ʔoti_raakau	ko#kore_faa	ko#kore_tahi	ko#kore_faa	toru_firo	raakau_muri	raakau_roto	raakau_roto	raakau_roto	fua	raakau_roto	tahi#ŋa1_raakau	raakau_roto	raakau_roto	raakau_tahi	tahi_taŋaroa	maseʔa/samia_tahi	raakau_roto
20	muʔa_kore#kore	raakau_pau	raakau_pau	oika/oike	tVKirau/takirau	oika/oike	kore#kore_tuu#tahi	oika/oike	kore#kore_whiwhia	kore#kore	kore#kore	raakau#matofi	oika/oika	matofi	tVKirau/takirau	raakau	matofi	tVKirau/tohiʔau	tVKirau/tohiʔau	tVKirau/tohiʔau	raakau	raakau	kore#kore_waheŋa	raakau_rua	raakau_faka3#ʔoti	faka3#ʔoti_raakau	faka3#ʔoti_raakau	kore#kore	kore#kore	faka3#ʔoti_raakau	kore#kore_tahi	ko#kore_rima	ko#kore_rua	ko#kore_rima	faa_firo	kore#kore_muʔa	raakau_muri	raakau_muri	faka3#ʔoti_raakau	raakau_rari	raakau_faka3#ʔoti	roto#ŋa2_raakau	raakau_faka3#ʔoti	raakau_faka3#ʔoti	raakau_roto	roto_taŋaroa	maseʔa/samia_roto	raakau_faka3#ʔoti
21	kore#kore	kore_tuu#tahi	kore_tuu#tahi	kore#kore	oika/oika	kore#kore_tuu#tahi	kore#kore_tuu#rua	kore#kore_tuu#tahi	kore#kore_rawea	kore#kore_tuu#tahi	kore#kore_tuu#rua	tVKirau/takirau	kore#kore	kore_tahi	oika/oika	kore#kore_tahi	kore#kore_tahi	taukume	taukume	kore#kore_tahi	kore#kore_tahi	kore#kore_tahi	kore#kore_pau	raakau_toru	kore#kore_tuu#tahi	tahi_kore#kore	kore#kore	kore#kore_roto	kore#kore_roto	kore#kore_tahi	roto_kore#kore	tapume	ko#kore_toru	tapume	rima_firo	kore#kore_roto	kore#kore_muʔa	kore#kore_muʔa	kore#kore_tahi	raakau_roto	kore#kore_tahi	faka3#ʔoti#ŋa3_raakau	kore_tahi	kore_tahi	raakau_faka3#ʔoti	faka3#ʔoti_taŋaroa	maseʔa/samia_faka3#ʔoti	kore#kore_tahi
22	faka3#ʔoti_kore#kore	kore_tuu#rua	kore_tuu#rua	kore#kore_tuu#rua	kore#kore_whakatehe	kore#kore_tuu#rua	kore#kore_tuu#toru	kore#kore_tuu#rua	kore#kore_hahani	kore#kore_faka2#pau	kore#kore_piri_taŋaroa	oika/oike	kore#kore_ŋana	kore#kore_rua	kore#kore_tuu#tahi	kore#kore_waheŋa	kore#kore_waheŋa	kumea	kumea	kore#kore_waheŋa	kore#kore_waheŋa	kore#kore_waheŋa	vehi	kore#kore_tahi	kore#kore_roto	roto_kore#kore	roto_kore#kore	kore#kore_faka3#ʔoti	kore#kore_faka3#ʔoti	roto_kore#kore	faka3#ʔoti_kore#kore	matua	ko#kore_faa	matua	ono_firo	kore#kore_muri	kore#kore_roto	kore#kore_roto	kore#kore_roto	raakau_faka3#ʔoti	kore#kore_roto	tahi#ŋa1_taaiva	kore_roto	kore_roto	kore#kore_tahi	tahi_raakau	kore_tahi	kore#kore_roto
23	taŋaroa_tahi	kore_pau	kore_pau	kore#kore_faka4#piri_taŋaroa	kore#kore_piri_taŋaroa	kore#kore_piri_taŋaroa	taŋaroa_muʔa	kore#kore_piri_taŋaroa	taŋaroa_muʔa	taŋaroa_muʔa	taŋaroa_muʔa	kore#kore_piri_taŋaroa	kore#kore_piri	kore#kore_toru	kore#kore_tuu#rua	kore#kore_faka2#pau	kore#kore_faka2#pau	tea3	tea3	kore#kore_faka2#pau	kore#kore_faka2#pau	kore#kore_faka2#pau	taane	kore#kore_rua	kore#kore_faka3#ʔoti	faka3#ʔoti_kore#kore	faka3#ʔoti_kore#kore	taŋaroa	taŋaroa	faka3#ʔoti_kore#kore	taŋaroa_tahi	roŋo	ko#kore_rima	roŋo	ohea	taŋaroa_muʔa	kore#kore_muri	kore#kore_muri	faka3#ʔoti_kore#kore	kore#kore_rari	kore#kore_faka3#ʔoti	roto#ŋa2_taaiva	kore_faka3#ʔoti	kore_faka3#ʔoti	kore#kore_roto	roto_raakau	kore_roto	kore#kore_faka3#ʔoti
24	roto_taŋaroa	taŋaroa_tuu#tahi	taŋaroa_tuu#tahi	taŋaroa_muʔa	taŋaroa_muʔa	taŋaroa_roto	taŋaroa_roto	taŋaroa_muʔa	taŋaroa_roto	taŋaroa_roto	taŋaroa_roto	taŋaroa_muʔa	taŋaroa_muʔa	kore#kore_riro	kore#kore_faka2#pau	taŋaroa_tahi	tuu#hiva	taŋaroa_tuu#tahi	taŋaroa_tuu#tahi	tuu2#hiva	taŋaroa_tahi	tuu2#hiva	heeheeia	kore#kore_toru	taŋaroa_tuu#tahi	tahi_taŋaroa	taŋaroa	taŋaroa_roto	taŋaroa_roto	taŋaroa_tahi	roto_taŋaroa	roŋo#taane	tapume	roŋo#taane	ohau	taŋaroa_roto	taŋaroa_muʔa	taŋaroa_muʔa	taŋaroa_tahi	kore#kore_roto	taŋaroa_tahi	ʔoti#ŋa3_taaiva	maseʔa/samia_tahi	taŋaroa_tahi	kore#kore_faka3#ʔoti	faka3#ʔoti_raakau	kore_faka3#ʔoti	taaiva_tahi
25	faka3#ʔoti_taŋaroa	taŋaroa_tuu#rua	taŋaroa_tuu#rua	taŋaroa_roto	taŋaroa_roto	taŋaroa_kiokio	taŋaroa_kiokio	taŋaroa_roto	taŋaroa_kiokio	kiokio	taŋaroa_kiokio	taŋaroa_roto	taŋaroa_roto	vehi_tahi	taŋaroa_muʔa	taŋaroa_waheŋa	atiati	taŋaroa_tuu#waheŋa	taŋaroa_tuu#waheŋa	atiati	taŋaroa_waheŋa	taŋaroa_tahi	taukume	taŋaroa_tahi	taŋaroa_roto	roto_taŋaroa	roto_taŋaroa	taŋaroa_faka3#ʔoti	taŋaroa_faka3#ʔoti	roto_taŋaroa	faka3#ʔoti_taŋaroa	mauri#nui5	matua	mauri#nui5	ohuri	taŋaroa_muri	taŋaroa_roto	taŋaroa_roto	taŋaroa_roto	kore#kore_faka3#ʔoti	taŋaroa_roto	tahi#ŋa1_taŋaroa	maseʔa/samia_roto	taŋaroa_roto	taŋaroa_tahi	tika/tikatika	taŋaroa_tahi	taaiva_roto
26	taane	taŋaroa_pau	taŋaroa_pau	taŋaroa_kiokio	taŋaroa_kiokio	taŋaroa_faka2#pau	kiokio	kiokio	taane	taane	taane	taŋaroa_kiokio	kiokio	vehi_rua	taŋaroa_roto	taŋaroa_faka2#pau	vaka	taŋaroa_tuu#faka2#pau	taŋaroa_tuu#faka2#pau	vaka	taŋaroa_faka2#pau	taŋaroa_waheŋa	kumea	taŋaroa_rua	taŋaroa_faka3#ʔoti	faka3#ʔoti_taŋaroa	faka3#ʔoti_taŋaroa	taane	taane	faka3#ʔoti_taŋaroa	taane	mauri#kero	roŋo	mauri#kero	ʔari/ʔari	taane	taŋaroa_muri	taŋaroa_muri	faka3#ʔoti_taŋaroa	taaiva_rari	taŋaroa_faka3#ʔoti	roto#ŋa2_taŋaroa	maseʔa/samia_faka3#ʔoti	taŋaroa_faka3#ʔoti	taŋaroa_roto	roŋo#nui6	taŋaroa_roto	taaiva_faka3#ʔoti
27	roŋo#nui6	taane	taane	taane	taane	taane	taane	taane	roŋo#nui6	roŋo#mai	roŋo#nui6	taane	taane	vehi_toru	taŋaroa_kiokio	puu#hiva	vehi	vehi	vehi	vehi	taane	taŋaroa_faka2#pau	tanahau_vaka	taŋaroa_toru	roŋo#nui6	taane	taane	roŋo#nui6	roŋo#nui6	roŋo#nui6	roŋo#nui6	mutu	roŋo#taane	mutu	so#ʔata	roŋo#nui6	taane	taane	taane	taaiva_roto	tika/tikatika	faka3#ʔoti#ŋa3_taŋaroa	tahi_taŋaroa	roŋo#mauri#tia	taŋaroa_faka3#ʔoti	roŋo#mauri	taŋaroa_faka3#ʔoti	tika/tikatika
28	mauri#mate2	roŋo	roŋo	roŋo#nui6	roŋo#nui6	roŋo#nui6	roŋo#nui6	roŋo#nui6	mauri	mauri	mauri	roŋo#nui6	roŋo#nui6	vehi_riro	taane	taane	taane	taane	taane	taane	mauri	taane	tanahau_vehi	taane	taane	mauri	roŋo#nui6	mauri	mauri	taane	mauri#mate2	tireo/tireo	mauri#nui5	tireo/tireo	a#raŋa	roŋo#mauri	roŋo#nui6	roŋo#nui6	roŋo#nui6	taaiva_faka3#ʔoti	roŋo#nui6	roŋo#nui6	roŋo#nui6	roŋo#mauri#kakere	tika/tika	mauri#kero	roŋo#nui6	roŋo#nui6
29	roŋo#mauri	mauri	mauri	mauri	mauri	mauri	mauri	roŋo#mauri	mutu	mutu	mutu	mauri	mauri	taane	roŋo#nui6	roŋo#nui6	roŋo#nui6	mauri#kero	mauri#kero	roŋo#nui6	roŋo#nui6	roŋo#nui6	roŋo#nui6	roŋo#nui6	mauri	roŋo#nui6	roŋo#mauri	mutu	mutu	mauri	mutu	so#ʔata	mauri#kero	so#ʔata	a#tai	mutu	roŋo#mauri	roŋo#mauri	roŋo#mauri	mararo	roŋo#mauri	roŋo#mauri	roŋo#mauri	taaiva_tahi	roŋo#nui6	firo	roŋo#mauri	roŋo#mauri
30	mutu	mutu	mutu	mutu	mutu#whenua	mutu#whenua	mutu#whenua	mutu#whenua	mutu#whenua		mutu#whenua	mutu#whenua	mutu#mutu#whenua	mauri	roŋo#mauri	roŋo#mate2	roŋo#mate2	roŋo#mate2	roŋo#mate2	roŋo#mate2	roŋo#mate2	roŋo#mate2	roŋo#mate2	mauri	mutu#ŋa4	mutu	mutu	tireo/tireo#ʔavaiki	tireo/tireo#ʔavaiki	mutu			mutu			tireo/tireo	mauri#mate2	mutu	mutu		kero	mauri#kero	mauri#kero	taaiva_roto	roŋo#mauri		mauri#kero	mauri#kero
31															mutu																													taaiva_faka3#ʔoti	mauri#kero
